# Supplementary material for: Differential item functioning in the autism behavior checklist in children with autism spectrum disorder based on a machine learning approach
Source: Front Psychiatry. 2024 Sep 16;15:1447080. doi: 10.3389/fpsyt.2024.1447080 (PMC11440003; doi:10.3389/fpsyt.2024.1447080)
Supplement: Supplementary file 1 [file Table1.xlsx]

## Sheet: Table.1
	Table.1 Participant demographic data
	Variables	Mean(SD)/Count (%)
	Sample		3319
	Gender
	Male		2645 (79.69%)
	Female		674 (20.31%)
	Age (months)
	Overall		44.77(23.52)
	0-35/infant		1414 (42.60%)
	36-71/kindergarten		1503 (45.28%)
	72-143/primary		380 (11.45%)
	144-180/junior high		19 (0.6%)
	179-216/high_school		3 (0.07%)
	ASD sympom (CARS classification)
	symptom level		31.70(5.37)
	non autism		1135 (34.20%)
	mild to moderate autism		1446 (43.57%)
	severe autism		738 (22.23%)
	Abbreviation:S.D.,standard deviation,CARS,children autism rating scale.

## Sheet: Table.2
	Table.2 Fit statistics summary of the ABC
	Fit Statistics		Total score	Count	Measure	Infit		Outfit		Real separation	Real reliability
						MNSQ	ZSTD	MNSQ	ZSTD
	Person	Mean	17	57	-1.56	1	-0.08	1.04	0.09	2.17	0.83
		S.D.	0.1	0	0.02	0	0.02	0.02	0.02
	Item	Mean	988.5	3319	0	1	-0.75	1.09	-0.13	18.8	1
		S.D.	110	0	0.28	0.02	0.7	0.04	0.75
	Abbreviation:S.D.,standard deviation;

## Sheet: Table.3
	Table.3 Fit statistics for unfitting (overfitting and misfitting) items
	Item	Content						Total score	Total count	Measure	Model S.E.	Infit		Outfit		Corr.
												MNSQ	ZSTD	MNSQ	ZSTD
	3	Frequently does not attend to social/environmental cues.						1405	3319	-1.16	0.04	0.86	-9.9	0.82	-8.34	0.51
	4	Does not follow simple commands (sit down, come here, stand up) given once.						1022	3319	-0.58	0.04	0.92	-4.61	0.83	-5.41	0.43
	5	Does not use toys appropriately (spins wheels, etc.)						480	3319	0.51	0.05	0.89	-3.4	0.71	-5.41	0.38
	6	Poor use of visual discrimination when learning (fixates on parts of objects such as size, color, position...)						1957	3319	-1.96	0.04	0.95	-3.41	0.93	-3.16	0.45
	7	Lacks a social smile (may smile out-of-context)						1181	3319	-0.83	0.04	0.83	-9.9	0.77	-8.91	0.53
	8	Exhibits pronoun reversal (you for I, etc.)						690	3319	0.02	0.05	1.34	9.9	1.95	9.9	-0.09
	10	Insists on keeping certain objects with him/herself.						3009	3319	-4.22	0.06	0.88	-2.59	0.6	-6.08	0.46
	11	Speech is atonal and arrhythmic.						885	3319	-0.34	0.04	1.25	9.9	1.5	9.9	0.07
	15	Does not respond to own name when called out among two or more other names.						1764	3319	-1.68	0.04	0.82	-9.9	0.79	-9.9	0.56
	16	Lunges and darts about, interrupted by spinning, toe walking, hand flapping etc.						1223	3319	-0.89	0.04	0.89	-7.88	0.84	-6.24	0.47
	17	Not responsive to other people's facial expressions or feelings						1380	3319	-1.12	0.04	0.86	-9.9	0.83	-7.83	0.51
	18	Seldom uses "yes" or "I”.						2267	3319	-2.45	0.04	0.92	-4.13	0.87	-4.93	0.48
	19	Has special abilities in one area-seems to rule out intellectual disability.						296	3319	1.1	0.06	1.13	2.65	1.82	8.19	0.01
	20	Does not follow simple prepositional commands (e.g. "put the ball in the box")						887	3319	-0.35	0.04	0.87	-7.04	0.77	-6.62	0.46
	23	Severe temper tantrums and/or frequent minor tantrums						2228	3319	-2.38	0.04	1.16	8.4	1.24	8.66	0.25
	29	Gets desired objects by gesturing.						2192	3319	-2.32	0.04	0.92	-4.96	0.85	-6.3	0.49
	31	Hurts others by biting, hitting, kicking...						831	3319	-0.25	0.04	1.19	8.81	1.47	9.9	0.11
	32	Repeats phrases repeatedly,						575	3319	0.27	0.05	1.24	7.74	1.78	9.9	0
	33	Does not imitate other children at play.						1156	3319	-0.79	0.04	0.83	-9.9	0.76	-9.21	0.52
	36	Does not wait for needs to be met (wants things immediately)						1696	3319	-1.58	0.04	1.05	3.83	1.06	2.86	0.35
	37	Cannot point to more than five named objects.						1521	3319	-1.33	0.04	0.93	-5.14	0.91	-4.53	0.45
	38	Has not developed any friendships.						3021	3319	-4.27	0.07	0.89	-2.27	0.61	-5.8	0.45
	45	Does not dress self without frequent help.						1380	3319	-1.12	0.04	1.14	9.75	1.19	7.75	0.24
	48	Echoes questions or statements made by other people.						833	3319	-0.25	0.04	1.31	9.9	1.6	9.9	0
	49	Frequently unaware of surroundings and may be oblivious to dangerous situations.						2031	3319	-2.07	0.04	0.86	-9.16	0.81	-9.05	0.53
	50	Prefers to manipulate and be occupied with inanimate objects.						2110	3319	-2.19	0.04	0.83	-9.9	0.76	-9.9	0.57
	52	Frequently has no visual reaction to a "new" person.						1097	3319	-0.7	0.04	0.91	-5.67	0.92	-2.69	0.43
	53	Gets involved in complicated "rituals" such as lining things up.						445	3319	0.6	0.05	1.08	2.29	1.32	4.56	0.15
	54	Is very destructive (toys and household items are quickly broken)						520	3319	0.41	0.05	1.08	2.56	1.35	5.46	0.16
	Note. Corr=Item to total correlation;MNSQ=mean square;ZSTD=standardized z;

## Sheet: Table.4
	Table.4 Standardized residual loadings for item on contrasts
	Item	Content						Loading	Measure	Infit MNSQ	Outfit MNSQ
	1st
	4	Does not follow simple commands (sit down, come here, stand up) given once.						0.47	-0.58	0.92	0.83
	18	Seldom uses "yes" or "I”.						0.58	-2.45	0.92	0.87
	20	Does not follow simple prepositional commands (e.g. "put the ball in the box")						0.51	-0.35	0.87	0.77
	29	Gets desired objects by gesturing.						0.74	-2.32	0.92	0.85
	37	Cannot point to more than five named objects.						0.73	-1.33	0.93	0.91
	56	Uses at least 15 but less than 30 spontaneous phrases daily to communicate.						0.46	-2.38	0.97	0.92
	2nd
	3	Frequently does not attend to social/environmental cues.						0.44	-1.16	0.86	0.82
	7	Lacks a social smile (may smile out-of-context)						0.46	-0.83	0.83	0.77
	24	Actively avoids eye contact.						0.4	-2.15	0.98	0.97
	33	Repeats phrases repeatedly,						0.44	-0.79	0.83	0.76
	52	Frequently has no visual reaction to a "new" person.						0.42	-0.7	0.91	0.92
	3rd
	6	Poor use of visual discrimination when learning (fixates on parts of objects such as size, color, position...)						0.53	-1.96	0.95	0.93
	56	Uses at least 15 but less than 30 spontaneous phrases daily to communicate.						0.52	-2.38	0.97	0.92

## Sheet: Table.5
	Table.5 The results of DIF analysis based on lasso coefficients in the GPCMlasso model for variables in the ABC
	Item	Content						Gender	Age Group
									Infant	Kindergarten	Primary	Junior high
	item1	Whirls self for long periods of time.						0	-0.337	0	0	0
	item2	Leans a simple task but "forgets" quickly.						0	0	-0.018	-0.318	0
	item4	Does not follow simple commands (sit down, come here, stand up) given once.						0	-0.957	0	0.18	0
	item5	Does not use toys appropriately (spins wheels, etc.)						0	0	0.313	0	0
	item6	Poor use of visual discrimination when learning (fixates on parts of objects such as size, color, position...)						0	-0.058	0	0.192	0
	item7	Lacks a social smile (may smile out-of-context)						0	0.045	0	0	0
	item8	Exhibits pronoun reversal (you for I, etc.)						0	0.968	-0.137	-0.082	0
	item11	Speech is atonal and arrhythmic.						0	0.926	0	-0.019	0
	item15	Does not respond to own name when called out among two or more other names.						0	-0.478	0	0.185	0
	item16	Lunges and darts about, interrupted by spinning, toe walking, hand flapping etc.						0	0	0.15	0	0
	item17	Not responsive to other people's facial expressions or feelings						0	-0.05	0.108	0.059	0
	item18	Seldom uses "yes" or "I”.						0	-0.867	0	0.107	0
	item19	Has special abilities in one area-seems to rule out intellectual disability.						0	0.929	0	-0.015	0
	item20	Does not follow simple prepositional commands (e.g. "put the ball in the box")						0	-0.786	0	0.026	0
	item24	Actively avoids eye contact.						0	0.374	0	0	0
	item25	Resists being touched or held.						0.022	-0.199	0	0	0
	item26	Sometimes, painful stimuli (cuts, injections, bruises) evoke no reaction.						0	0	0	-0.013	0
	item29	Gets desired objects by gesturing.						0	-1.321	0	0.175	0
	item30	Walks on toes						0	-0.089	0.117	0	0
	item31	Hurts others by biting, hitting, kicking...						-0.087	0	0	0	0
	item32	Repeats phrases repeatedly,						0	1.066	0	-0.134	-0.034
	item33	Does not imitate other children at play.						0	0	0.123	0	0
	item36	Does not wait for needs to be met (wants things immediately)						0	-0.357	0	0.066	0
	item37	Cannot point to more than five named objects.						0	-1.201	0	0.177	0.032
	item39	Covers ears at many sounds.						0	0.12	0	-0.252	0
	item41	Difficulties with toilet training.						0	-0.807	0	0.163	0
	item42	Uses 5 or less words per day spontaneously to communicate wants or needs.						0	-0.291	0	0	0
	item43	Often frightened or very anxious.						0	0.15	0	0	0
	item44	Squints, frowns, or covers eyes when in the presence of natural light.						0	0.302	0	0	0
	item45	Does not dress self without frequent help.						0	0.166	-1.262	0	0
	item46	Repeats sounds or word repeatedly.						0	0.212	0	0	0
	item48	Echoes questions or statements made by other people.						0	0	-1.002	-0.613	0
	item49	Frequently unaware of surroundings and may be oblivious to dangerous situations.						0	0	0.126	0.101	0
	item53	Gets involved in complicated "rituals" such as lining things up.						0	0	-0.143	0	0
	item54	Is very destructive (toys and household items are quickly broken)						-0.021	0	0	0	0
	item55	A developmental delay was identified at or before 30 months of age.						0	-1.15	0	0	0
	item56	Uses at least 15 but less than 30 spontaneous phrases daily to communicate.						0	-0.687	-0.221	0	0
	item57	Stares into space for long periods of time.						0	0.142	0	-0.161	0
	Remark: Non-zero numbers under the group variable represent uniform DIF between subgroups.

## Sheet: Table.6
	Table.6 The ABC scores comparison in DIF analysis
	Components	Gender/Mean(SD)		p2	Age Group					p	(η2)3	Post-hoc comparision test
		Boys	Girls		Infant	Kindergarten	Primary	Junior high	High
		N1=2645	N=674		N=1414	N=1503	N=380	N=19	N=3			Bonferroni t-test4
	Relating	1.88(1.69)	1.75(1.63)	0.07	2.02(1.64)	1.72(1.69)	1.77(1.69)	2(1.83)	4(2.65)	0	0.00872088	5>1,5<2,5>3,5>4
	Sensory	4.59(1.89)	4.47(1.87)	0.11	4.71(1.68)	4.69(1.92)	3.59(2.14)	3.42(1.77)	5(1)	0	0.0372663	1>3,1>4,2>3,2>4
	Language	2.7(1.48)	2.8(1.48)	0.12	2.69(1.37)	2.78(1.53)	2.57(1.66)	2.16(1.5)	4.33(0.58)	0	0.0040415	1>2,1>3,1>4,2>3,2>4
	Body object use	4.88(2.26)	5.05(2.19)	0.08	5.68(1.79)	4.6(2.29)	3.44(2.52)	2.11(2.11)	5(2)	0	0.116221	1>2
	Social and self help	2.9(1.64)	2.99(1.67)	0.23	2.91(1.71)	2.97(1.58)	2.76(1.65)	2.89(1.94)	6(0)	0	0.00466278	-
	Total	16.96(6.77)	17.05(6.64)	0.74	18.01(6.03)	16.76(6.84)	14.14(7.81)	12.58(7.06)	24.33(5.86)	0	0.0343555	1>2.1>3,1>4,2>3,2>4
	1.N,sample size;2.p,p value;3.η2,ANOVA η2,0.01=small effect,0.06=medium effect,0.14=large effect;4.1,infant,2,kindergarten,3,primary,4,junior high,5,high;

## Sheet: Fig.1
				Remark: 1) Each "#" represents 29 persons, and each "." represents 1-28 person, for example, "." on the top represents 1-28 children are located above "1" ability level, 2) the numbers on the right side represent the item, for example, "10" on the botton represents item 10, 3) the numbers on the left side represent the symptom occurrence frequency continuum, for example, item 10 on the botton nea…
				Figure.1 Person-item map of the items in the ABC

## Sheet: Fig.2
					Figure.2 The ABC scores comparison in DIF analysis
